# Supplementary material for: Evaluation of Laboratories Supporting Invasive Bacterial Vaccine-Preventable Disease (IB-VPD) Surveillance in the World Health Organization African Region, through the Performance of Coordinated External Quality Assessment
Source: Trop Med Infect Dis. 2023 Aug 14;8(8):413. doi: 10.3390/tropicalmed8080413 (PMC10459392; doi:10.3390/tropicalmed8080413)
Supplement: Supplementary file 1 [file tropicalmed-08-00413-s001.zip]

Archive with 1 entries (1 files):
- tropicalmed-2448118-supplementary.pdf
